# Supplementary material for: Glutathione Enhances Auxin Sensitivity in Arabidopsis Roots
Source: Biomolecules. 2020 Nov 13;10(11):1550. doi: 10.3390/biom10111550 (PMC7697393; doi:10.3390/biom10111550)
Supplement: Supplementary file 1 [file biomolecules-10-01550-s001.zip]

Archive with 3 entries (3 files):
- FigureS1.pdf
- FigureS2.pdf
- Table_Suppl.docx
